# Supplementary material for: A Three-Year Biocrime Sanitary Surveillance on Illegally Imported Companion Animals
Source: Pathogens. 2021 Aug 18;10(8):1047. doi: 10.3390/pathogens10081047 (PMC8399716; doi:10.3390/pathogens10081047)
Supplement: Supplementary file 1 [file pathogens-10-01047-s001.zip]

Archive with 1 entries (1 files):
- pathogens-1320176-supplementary.pdf
